# Supplementary material for: Loss of cell-autonomously secreted laminin-α2 drives muscle stem cell dysfunction in LAMA2-related muscular dystrophy
Source: Nat Commun. 2025 Nov 27;16:10674. doi: 10.1038/s41467-025-65703-1 (PMC12661008; doi:10.1038/s41467-025-65703-1)
Supplement: Supplementary file 4 — Supplementary Data 1 [file 41467_2025_65703_MOESM4_ESM.xlsx]

## Sheet: Sheet1
Supplementary Table 1: List of antibodies used
Antibody	Company	Reference	Dilution (Immunofluorescence)	Dilution (Western blot)	Dilution (FACS)
Mouse anti-Pax7	DSHB	PAX7	1/20	N/A	N/A
Rabbit anti-Laminin β1-γ1	Sigma-Aldrich	L9393	1/200	N/A	N/A
Mouse anti-embryonic myosin heavy chain	DSHB	F1.652	1/100	N/A	N/A
Rabbit anti-Ki67	abcam	ab15580	1/100	N/A	N/A
Anti-MyoD1 antibody [EPR6653-131]	abcam	ab133627	1/200	N/A	N/A
Rabbit anti-Myogenin	abcam	ab12480	1/400	N/A	N/A
Chicken anti-GFP	Molecular Probes	A10262	1/400	N/A	N/A
Anti-Laminin-2 (α-2 Chain) antibody, Rat monoclonal	Sigma-Aldrich	L0663	1/200	N/A	N/A
Rabbit anti-Desmin	abcam	ab15200	1/400	N/A	N/A
Rabbit anti-Human/Mouse Cleaved Caspase-3 (Asp175)	R&D Systems	MAB835	1/100	N/A	N/A
Rat anti F4/80 (Cl:A3-1)	abcam	ab6640	1/100	N/A	N/A
BD Pharmingen™ Purified Rat Anti-Mouse CD29	BD Pharmingen	553715	1/200	N/A	N/A
Mouse Laminin alpha 4 Antibody	Bio-Techne	AF3837	1/200	N/A	N/A
MF20	DSHB	MF 20	1/100	N/A	N/A
Cy5 AffiniPure Goat anti-Rabbit IgG (H+L)	Jackson	111-175-144	1/500	N/A	N/A
Cy3 AffiniPure Goat anti-Mouse IgG1	Jackson	115-165-205	1/500	N/A	N/A
Cy3 AffiniPure Goat anti-Mouse IgG (H+L)	Jackson	115-165-003	1/500	N/A	N/A
Cy3 AffiniPure Goat anti-Rat IgG (H+L)	Jackson	112-165-143	1/500	N/A	N/A
AF488 AffiniPure Goat anti-Mouse IgG1	Jackson	115-545-205	1/500	N/A	N/A
AF488 AffiniPure Goat anti-Chicken IgG (H+L)	Jackson	103-545-155	1/500	N/A	N/A
Laminin alpha-2 Monoclonal Antibody (CL3450)	Invitrogen	MA5-24656	N/A	1/1,000	N/A
Phospho-p44/42 MAPK (Erk1/2) (Thr202/Tyr204)	Cell Signaling Technology	9101	N/A	1/1,000	N/A
p44/42 MAPK (Erk1/2) (137F5)	Cell Signaling Technology	4695	N/A	1/1,000	N/A
Phospho-Akt (Ser473) (D9E) XP® Rabbit mAb	Cell Signaling Technology	4060	N/A	1/1,000	N/A
Akt Antibody	Cell Signaling Technology	9272	N/A	1/1,000	N/A
Peroxidase AffiniPure™ Goat Anti-Mouse IgG, light chain specific	Jackson	115-035-174	N/A	1/10,000	N/A
Peroxidase AffiniPure® Goat Anti-Rabbit IgG (H+L)	Jackson	111-035-003	N/A	1/10,000	N/A
Rat anti-Integrin α7, AF647 conjugated	ablab	67-0010-05	N/A	N/A	1/1,000
Rat anti-Ly-6A/E, PE conjugated	BD Pharmingen	553336	N/A	N/A	1/500
Mouse anti-CD31, PE conjugated	BD Pharmingen	555027	N/A	N/A	1/500
Rat anti-CD45, PE conjugated	eBioscience	12-0451-82	N/A	N/A	1/500
Rat anti-CD11b, PE conjugated	eBioscience	12-0112-81	N/A	N/A	1/500
