# Supplementary material for: Loss of cell-autonomously secreted laminin-α2 drives muscle stem cell dysfunction in LAMA2-related muscular dystrophy
Source: Nat Commun. 2025 Nov 27;16:10674. doi: 10.1038/s41467-025-65703-1 (PMC12661008; doi:10.1038/s41467-025-65703-1)
Supplement: Supplementary file 6 — Source Data [file 41467_2025_65703_MOESM6_ESM.xlsx]

## Sheet: Fig.1b
Relative mRNA abundance (normalized to Gapdh, then normalized to proliferation condition)
	Proliferation				24h differentiation				Adjusted P Value
Pax7	0.902814	1.04075	1.13699	0.919454	0.284278	0.281339	0.289163	0.363754	0.003648
Myog	0.838944	1.02168	1.04011	1.09927	1.26854	1.05624	1.04163	1.52433	0.158119
Lama2	0.981304	0.402247	1.17904	1.43741	0.382366	0.242809	0.44067	0.916563	0.028797

## Sheet: Fig.1d
Distribution of laminin-α2 CTCF														Median laminin-α2 CTCF (arb. units)
Laminin-α2 CTCF (arb. units)	Pax7+					Myogenin+					Adjusted P Value			Pax7+					Myogenin+					Adjusted P Value
5,000	0.699301	0.561798	0.666667	0	0.694444	9.45946	7.29167	6.31579	9.34579	8	0.0029			20634.2	20865.3	31245.3	23591.8	22006.9	13454.7	17177	15905.5	13934.5	12009.7	0.008641
10,000	5.59441	7.30337	3.33333	2	7.63889	22.973	15.625	16.8421	18.6916	31	<0.0001
15,000	18.8811	12.3596	8.66667	12	20.1389	25.6757	21.875	24.2105	27.1028	27	<0.0001
20,000	23.7762	24.7191	12.6667	25.3333	16.6667	29.7297	14.5833	15.7895	15.8879	12	>0.9999
25,000	12.5874	19.6629	12	18.6667	11.1111	1.35135	18.75	9.47368	12.1495	13	0.7728
30,000	6.99301	7.86517	12	14	14.5833	1.35135	7.29167	10.5263	4.6729	6	0.1539
35,000	10.4895	7.86517	11.3333	5.33333	13.8889	5.40541	5.20833	3.15789	4.6729	3	0.0898
40,000	5.59441	8.42697	8	4	4.86111	0	4.16667	1.05263	3.73832	0	0.4102
45,000	3.4965	3.93258	6.66667	2.66667	5.55556	1.35135	1.04167	7.36842	0.934579	0	>0.9999
50,000	5.59441	1.1236	4	4.66667	1.38889	0	0	1.05263	0.934579	0	>0.9999
55,000	0	3.37079	5.33333	4	1.38889	0	2.08333	3.15789	0.934579	0	>0.9999
60,000	0	1.1236	3.33333	2.66667	0	1.35135	0	0	0	0	>0.9999
65,000	0.699301	1.1236	5.33333	0.666667	0	1.35135	2.08333	0	0.934579	0	>0.9999
70,000	2.7972	0	1.33333	1.33333	1.38889	0	0	1.05263	0	0	>0.9999
75,000	2.7972	0	2.66667	0.666667	0.694444	0	0	0	0	0	>0.9999
Source of Variation	% of total variation	P value
Interaction	15.76	<0.0001
CTCF	70.87	<0.0001
Cell identity	0.002106	0.8908

## Sheet: Fig.2b
Injured TA mass post-injury (% of contralateral uninjured TA)
Time point	wild-type				dyW/dyW				Adjusted P Value			Source of Variation	% of total variation	P value
4 DPI	80.3571	86.8421	79.8969	78.5714	56.1403	48.2353	77.8947	54.3689	0.0154			Interaction	4.609	0.2429
7 DPI	67.7419	67.6471	82.0513	88.8889	52.6316	69.2308	70.1031	79.4872	0.6681			Time	42.81	0.0003
14 DPI	119.375	105.526	101.754		82.7586	77.3109	90.1099		0.0163			Genotype	30.15	0.0004

## Sheet: Fig.2c
Number of fibers per cross-section (shown as % of contralateral uninjured TA)
Time point	wild-type				dyW/dyW				Adjusted P Value		Source of Variation	% of total variation	P value
4 DPI	94.4473	129.598	96.2496	110.151	99.6564	87.7907	104.391	99.9121	>0.9999		Interaction	5.196	0.4523
7 DPI	121.015	126.612	130.981	120.737	111.005	106.908	82.5221	96.8974	0.0696		Time	11.39	0.1927
14 DPI	134.916	105.643	151.039		99.5858	124.691	86.7354		0.1079		Genotype	34.84	0.0041

## Sheet: Fig.2f
Number of centrally-located nuclei per fiber (% of centrally-nucleated fibers)
Centralized nuclei	wild-type				dyW/dyW				Adjusted P Value
1	79.4686	84.2932	78.5467	70.6977	87.5	91.8919	81.6176	89.6104	0.07657
2	19.4444	14.1361	20.5882	24.1861	11.8644	8.40841	13.2353	7.14286	0.028751
>2	1.08696	1.57068	0.865052	5.11628	0.635593	0.45045	5.14706	3.24675	0.893304

## Sheet: Fig.2h
Pax7+ cells per 100 fibers
Time point	wild-type				dyW/dyW				Adjusted P Value		Source of Variation	% of total variation	P value
UI	6.2603	5.60634	5.27144	5.06003	11.9237	9.31334	11.3951	10.0926	0.0008		Interaction	7.916	<0.0001
4 DPI	36.9102	40.0941	36.9796	39.4169	31.068	30.3337	31.337	29.2466	<0.0001		Time	89.03	<0.0001
7 DPI	29.5652	31.3827	33.5577	34.4928	39.0289	41.2539	37.7444	40.6801	<0.0001		Genotype	2.183	<0.0001
14 DPI	26.9261	24.9543	22.1111		36.3252	34.8912	32.264		<0.0001

## Sheet: Fig.2i
Myogenin+ cells per 100 fibers
Time point	wild-type				dyW/dyW				Adjusted P Value		Source of Variation	% of total variation	P value
UI	0.535714	0.386473	0.860927	0.609137	5.08982	5.71152	5.81897	3.86473	0.0093		Interaction	13.33	<0.0001
4 DPI	24.6476	25.5236	29.8604	25.8503	17.232	14.6982	18.9524	18.2152	<0.0001		Time	82.68	<0.0001
7 DPI	16.3495	19.4256	21.1607	21.5686	27.5695	31.0264	33.2916	34.2949	<0.0001		Genotype	1.947	0.0002
14 DPI	5.07117	3.04762	3.7065		8.34684	9.78887	8.4058		0.0153

## Sheet: Fig.3a
PMs 30h post-sorting
Marker	wild-type				dyW/dyW				Adjusted P Value
Ki67+	97.1014	92.2078	96.9697	97.4359	97.2973	85.0746	98	95.6522	0.577305
EdU+	97.9167	84.4156	90.566	92.3077	56.7568	58.209	48	59.4203	0.000165

## Sheet: Fig.3c
% of EdU+/Pax7+ cells (Passage 4)
Seeding density	wild-type				dyW/dyW				Adjusted P Value
100 cells/mm2	57.0397	55.9524	59.1093	67.713	36.2205	28.4553	32.8302	42.5101	0.000774
200 cells/mm2	59.04	62.2414	60.9053	65.996	45.5072	37.3303	37.551	40.4867	0.000201

## Sheet: Fig.3d
Flow cytometry-mediated cell-cycle profiling (% of cells in cell-cycle phase)
Cell-cycle phase	wild-type					dyW/dyW					Adjusted P Value
G1	35	13.3	44.1	9.91	30.4	37.3	46.8	39.4	48.4	46.9	0.029856
S	43.3	72.4	34.1	79.1	52	44.5	31.7	42.4	33.3	31.8	0.020471
G2	8.2	5.12	8.02	4.02	7.23	11.3	8.92	6.64	7.57	11.3	0.692876

[truncated: 67 more sheets: Fig.3e, Fig.3f, Fig.3h, Fig.3j, Fig.3k, Fig.3i, Fig.4c, Fig.4d, Fig.4e, Fig.4g, Fig.4h, Fig.4i, Fig.5b, Fig.5d, Fig.5f, Fig.5g, Fig.5h, Fig.6b, Fig.6d, Fig.6e …]
